# Supplementary material for: History of kidney stones and risk of chronic kidney disease: a meta-analysis
Source: PeerJ. 2017 Jan 24;5:e2907. doi: 10.7717/peerj.2907 (PMC5267565; doi:10.7717/peerj.2907)
Supplement: Data S1 [file peerj-05-2907-s001.xls]

## Sheet: Sheet1
study	RR	LCI	UCI
Vupputuri et al. 2004	1.9	1.1	3.3	OR
Rule et al. 2009	1.56	1.39	1.77	HR
Julia el al. 2010	1.27	1.11	1.46	HR
Alexander et al. 2012	1.74	1.61	1.88	HR
Keller et al. 2012	2.1	1.95	2.27	OR
Kummer et al. 2015	1.09	0.9	1.32	HR
Ando et al.2015	1.16	1.03	1.32	HR

## Sheet: Sheet3
study	SIR	LCI	UCI	group
Vupputuri et al. 2004	1.9	1.1	3.3	OR	病例对照
Rule et al. 2009	1.56	1.39	1.77	HR
Ingsathit et al. 2010	2.72	1.8	4.12	OR	横断面
Alexander et al. 2012	1.74	1.61	1.88	HR
keller et al. 2012	2.1	1.95	2.27	OR	病例对照
Shoag et al. 2014	1.5	1.1	2.04	OR	横断面
Kummer et al. 2015	1.09	0.9	1.32	HR
Ando et al.2015	1.16	1.03	1.32	HR
Julia el al. 2010	1.27	1.11	1.46	HR
研究设计
study	SIR	LCI	UCI	group
Vupputuri et al. 2004	1.9	1.1	3.3	1	病例对照
Rule et al. 2009	1.56	1.39	1.77	3
Ingsathit et al. 2010	2.72	1.8	4.12	2	横断面
Alexander et al. 2012	1.74	1.61	1.88	3
keller et al. 2012	2.1	1.95	2.27	1	病例对照
Shoag et al. 2014	1.5	1.1	2.04	2	横断面
Kummer et al. 2015	1.09	0.9	1.32	3
Ando et al.2015	1.16	1.03	1.32	3
Julia el al. 2010	1.27	1.11	1.46
种族
study	SIR	LCI	UCI	group
Vupputuri et al. 2004	1.9	1.1	3.3	2
Rule et al. 2009	1.56	1.39	1.77	2
Ingsathit et al. 2010	2.72	1.8	4.12	1
Alexander et al. 2012	1.74	1.61	1.88	2
keller et al. 2012	2.1	1.95	2.27	1
Shoag et al. 2014	1.5	1.1	2.04	2
Kummer et al. 2015	1.09	0.9	1.32	2
Ando et al.2015	1.16	1.03	1.32	1
Julia el al. 2010	1.27	1.11	1.46	2
样本量
study	SIR	LCI	UCI	group
Vupputuri et al. 2004	1.9	1.1	3.3	1	<10000
Rule et al. 2009	1.56	1.39	1.77	2
Ingsathit et al. 2010	2.72	1.8	4.12	1	<10000
Alexander et al. 2012	1.74	1.61	1.88	2
keller et al. 2012	2.1	1.95	2.27	2
Shoag et al. 2014	1.5	1.1	2.04	1	<10000
Kummer et al. 2015	1.09	0.9	1.32	2
Ando et al.2015	1.16	1.03	1.32	2
Julia el al. 2010	1.27	1.11	1.46	2
男
study	SIR	LCI	UCI	group
Ando et al.2015	1.16	1.03	1.32	1
Alexander et al. 2012	1.67	1.52	1.83	1
Shoag et al. 2014	1.23	0.68	2.21	1
Alexander et al. 2012	1.94	1.69	2.24	2
Shoag et al. 2014	1.76	1.13	2.76	2
Julia el al. 2010	1.27	1.11	1.46	2
女
Alexander et al. 2012	1.94	1.69	2.24
Shoag et al. 2014	1.76	1.13	2.76		1.92
研究质量
study	SIR	LCI	UCI	group
Vupputuri et al. 2004	1.9	1.1	3.3	2
Rule et al. 2009	1.56	1.39	1.77	1
Ingsathit et al. 2010	2.72	1.8	4.12	1
Alexander et al. 2012	1.74	1.61	1.88	2
keller et al. 2012	2.1	1.95	2.27	1
Shoag et al. 2014	1.5	1.1	2.04	2
Kummer et al. 2015	1.09	0.9	1.32	1
Julia el al. 2010	1.27	1.11	1.46
Ando et al.2015	1.16	1.03	1.32	2
study	SIR	LCI	UCI	group
Vupputuri et al. 2004	1.9	1.1	3.3	1
Rule et al. 2009	1.56	1.39	1.77	1
Ingsathit et al. 2010	2.72	1.8	4.12	1
Alexander et al. 2012	1.74	1.61	1.88	1
keller et al. 2012	2.1	1.95	2.27	1
Shoag et al. 2014	1.5	1.1	2.04	1
Kummer et al. 2015	1.09	0.9	1.32	1
Ando et al.2015	1.16	1.03	1.32	2
